# Supplementary material for: Anti-DNA-IgM Favors the Detection of NET-Associated Extracellular DNA
Source: Int J Mol Sci. 2023 Feb 17;24(4):4101. doi: 10.3390/ijms24044101 (PMC9958910; doi:10.3390/ijms24044101)
Supplement: Supplementary file 1 [file ijms-24-04101-s001.zip]

Archive with 1 entries (1 files):
- ijms-1993438-supplementary.pdf
